# Supplementary material for: A Novel N/P-Doped Carbon Shells/Mn5.64P3 with Hexagonal Crystal Structure Hybrid as a Prospective Anode for Lithium-Ion Batteries
Source: Molecules. 2025 Mar 17;30(6):1346. doi: 10.3390/molecules30061346 (PMC11944552; doi:10.3390/molecules30061346)
Supplement: Supplementary file 1 [file molecules-30-01346-s001.zip]

Archive with 1 entries (1 files):
- molecules-3504032-supplementary.pdf
